# Supplementary material for: Asian elephants exhibit post-reproductive lifespans
Source: BMC Evol Biol. 2019 Oct 21;19:193. doi: 10.1186/s12862-019-1513-1 (PMC6805341; doi:10.1186/s12862-019-1513-1)
Supplement: Supplementary file 2 — Additional file 2. Dataset containing the changing lx and mx series of the population (1960-2018). [file 12862_2019_1513_MOESM2_ESM.csv]

1955	0.986666667	0.959818594	0.944821429	0.944821429	0.935277778	0.910665205	0.816458459	0.794392015	0.752581908	0.752581908	0.752581908	0.752581908	0.752581908	0.752581908	0.662272079	0.662272079	0.662272079	0.602065527	0	0	0	0	0	0	0	0	0	0	0	0	0	0	0	0	0	0	0	0	0	0	0	0	0	0	0	0	0	0	0
1956	0.987804878	0.965481604	0.951978365	0.951978365	0.943700292	0.92463564	0.837170106	0.822482911	0.800253643	0.800253643	0.800253643	0.800253643	0.800253643	0.800253643	0.704223206	0.704223206	0.704223206	0.640202915	0.569069258	0.569069258	0	0	0	0	0	0	0	0	0	0	0	0	0	0	0	0	0	0	0	0	0	0	0	0	0	0	0	0	0
1957	0.988668555	0.969377461	0.958170786	0.958170786	0.950505419	0.925709626	0.858905838	0.846976591	0.832117352	0.832117352	0.832117352	0.832117352	0.832117352	0.832117352	0.736103812	0.736103812	0.736103812	0.683524968	0.615172471	0.615172471	0.615172471	0.615172471	0.615172471	0.615172471	0.615172471	0.615172471	0	0	0	0	0	0	0	0	0	0	0	0	0	0	0	0	0	0	0	0	0	0	0
1958	0.989247312	0.972043011	0.962370941	0.962370941	0.955496863	0.925402473	0.868076657	0.859034191	0.83517213	0.83517213	0.83517213	0.83517213	0.83517213	0.83517213	0.738806115	0.738806115	0.738806115	0.718283723	0.658426746	0.658426746	0.658426746	0.658426746	0.658426746	0.658426746	0.658426746	0.658426746	0.658426746	0	0	0	0	0	0	0	0	0	0	0	0	0	0	0	0	0	0	0	0	0	0
1959	0.99	0.974096386	0.965476064	0.965476064	0.959796793	0.932760263	0.880104442	0.872246367	0.854261905	0.854261905	0.854261905	0.854261905	0.854261905	0.854261905	0.762733844	0.762733844	0.762733844	0.742119416	0.720292374	0.720292374	0.720292374	0.720292374	0.720292374	0.720292374	0.720292374	0.720292374	0.720292374	0.720292374	0	0	0	0	0	0	0	0	0	0	0	0	0	0	0	0	0	0	0	0	0
1960	0.978448276	0.964319059	0.956447067	0.956447067	0.951616526	0.923953255	0.870776089	0.863696609	0.848544037	0.848544037	0.848544037	0.848544037	0.848544037	0.848544037	0.773672504	0.773672504	0.773672504	0.753312701	0.731789481	0.731789481	0.731789481	0.731789481	0.731789481	0.731789481	0.731789481	0.731789481	0.731789481	0.731789481	0.731789481	0	0	0	0	0	0	0	0	0	0	0	0	0	0	0	0	0	0	0	0
1961	0.970472441	0.951567134	0.944595946	0.944595946	0.940379	0.916869525	0.873209071	0.860461493	0.84669411	0.84669411	0.84669411	0.84669411	0.84669411	0.827878685	0.778205964	0.778205964	0.778205964	0.758251965	0.73718941	0.73718941	0.73718941	0.73718941	0.73718941	0.73718941	0.73718941	0.73718941	0.73718941	0.73718941	0.73718941	0.73718941	0	0	0	0	0	0	0	0	0	0	0	0	0	0	0	0	0	0	0
1962	0.958781362	0.938381759	0.93216731	0.93216731	0.92833123	0.907792929	0.86610856	0.855673517	0.843272451	0.843272451	0.843272451	0.843272451	0.843272451	0.830299029	0.79312146	0.79312146	0.79312146	0.774237616	0.753312275	0.753312275	0.753312275	0.753312275	0.753312275	0.753312275	0.753312275	0.753312275	0.753312275	0.753312275	0.753312275	0.753312275	0.753312275	0	0	0	0	0	0	0	0	0	0	0	0	0	0	0	0	0	0
1963	0.949748744	0.925186276	0.919439778	0.91638516	0.913016097	0.894682441	0.85438143	0.845527736	0.835401656	0.835401656	0.829941514	0.829941514	0.829941514	0.819695323	0.792065143	0.792065143	0.792065143	0.776534454	0.758885944	0.758885944	0.758885944	0.758885944	0.742739434	0.742739434	0.742739434	0.742739434	0.660212831	0.660212831	0.660212831	0.660212831	0.660212831	0.660212831	0	0	0	0	0	0	0	0	0	0	0	0	0	0	0	0	0
1964	0.946428571	0.915898618	0.905091554	0.899452354	0.893495716	0.874417516	0.832276913	0.824778923	0.812218838	0.812218838	0.80746902	0.791426589	0.791426589	0.7839603	0.755709479	0.755709479	0.744913629	0.712049792	0.699557691	0.699557691	0.699557691	0.699557691	0.684983572	0.684983572	0.684983572	0.684983572	0.632292528	0.632292528	0.632292528	0.632292528	0.632292528	0.632292528	0.632292528	0	0	0	0	0	0	0	0	0	0	0	0	0	0	0	0
1965	0.937984496	0.906557181	0.88892968	0.883638432	0.878183873	0.85595137	0.816770498	0.810288192	0.796257228	0.796257228	0.788373493	0.765588132	0.760484211	0.754766285	0.732729313	0.726357754	0.718462561	0.685429799	0.67604035	0.67604035	0.67604035	0.67604035	0.663521084	0.663521084	0.650250662	0.633577569	0.591339064	0.591339064	0.591339064	0.591339064	0.591339064	0.443504298	0.443504298	0.443504298	0	0	0	0	0	0	0	0	0	0	0	0	0	0	0
1966	0.935007386	0.905215484	0.888318128	0.883299381	0.878148948	0.854835259	0.814385641	0.805843134	0.784230483	0.784230483	0.777527658	0.758376731	0.753915691	0.743995748	0.721173792	0.716059085	0.703605883	0.677785484	0.670337292	0.670337292	0.670337292	0.670337292	0.658779752	0.658779752	0.646580127	0.636151415	0.601764852	0.601764852	0.576691317	0.576691317	0.576691317	0.461353054	0.461353054	0.461353054	0.461353054	0	0	0	0	0	0	0	0	0	0	0	0	0	0
1967	0.935897436	0.907798899	0.891711323	0.884461638	0.879575109	0.85507441	0.814835614	0.807124236	0.785310067	0.785310067	0.779449545	0.762935783	0.759140083	0.750312872	0.725440622	0.721070498	0.710985596	0.667232636	0.661379718	0.661379718	0.661379718	0.661379718	0.652064511	0.652064511	0.64101257	0.631722533	0.610665115	0.593217541	0.5720312	0.5720312	0.5720312	0.476692667	0.3575195	0.3575195	0.3575195	0.3575195	0	0	0	0	0	0	0	0	0	0	0	0	0
1968	0.933060109	0.90628355	0.891214702	0.882074039	0.875146756	0.852177024	0.815524249	0.808412119	0.788873458	0.786217318	0.780940692	0.76674177	0.763465096	0.752237668	0.726170026	0.714330297	0.701871048	0.666995468	0.661942472	0.661942472	0.661942472	0.661942472	0.654245467	0.6452832	0.63520065	0.618484843	0.600022609	0.589677392	0.572333939	0.572333939	0.572333939	0.500792197	0.400633757	0.400633757	0.400633757	0.400633757	0.400633757	0	0	0	0	0	0	0	0	0	0	0	0
1969	0.933075933	0.90743114	0.893027471	0.878036602	0.871564588	0.847715806	0.807145024	0.800739111	0.7829942	0.780649906	0.773721061	0.758599477	0.755880482	0.746392443	0.723968635	0.713425403	0.70210119	0.672382621	0.668332123	0.668332123	0.668332123	0.668332123	0.655479583	0.647945334	0.639743495	0.617164313	0.600255701	0.591020998	0.580652209	0.580652209	0.580652209	0.555406461	0.47606268	0.47606268	0.47606268	0.47606268	0.47606268	0.47606268	0	0	0	0	0	0	0	0	0	0	0
1970	0.935403727	0.91127625	0.897469034	0.879153339	0.873076242	0.850896476	0.810854289	0.802885205	0.78472951	0.782591282	0.77641293	0.762987923	0.755698229	0.745129023	0.725666698	0.713572253	0.703474532	0.67303573	0.669584265	0.669584265	0.669584265	0.669584265	0.659122011	0.653019029	0.646072018	0.628125573	0.6126163	0.603987901	0.594400792	0.583786492	0.566095992	0.545129474	0.495572249	0.495572249	0.495572249	0.495572249	0.495572249	0.495572249	0.495572249	0	0	0	0	0	0	0	0	0	0
1971	0.931956258	0.907245296	0.892523263	0.875173999	0.867530558	0.847008329	0.808340558	0.799049287	0.782246849	0.776480902	0.769032643	0.757170957	0.750790303	0.741405425	0.724877278	0.714409736	0.705732695	0.678355133	0.672103012	0.672103012	0.665314093	0.665314093	0.656784425	0.646907968	0.635754382	0.620373228	0.608327146	0.600626802	0.591922066	0.582374936	0.571590215	0.55372802	0.511133557	0.460020202	0.460020202	0.460020202	0.460020202	0.460020202	0.460020202	0.460020202	0	0	0	0	0	0	0	0	0
1972	0.929742389	0.904011511	0.890049943	0.873964703	0.866786348	0.844068158	0.80670498	0.7966838	0.777796899	0.772553325	0.765806134	0.755020132	0.749343289	0.73695745	0.722218301	0.711175207	0.703792766	0.680245796	0.674737733	0.674737733	0.669019616	0.665553194	0.654272631	0.637915815	0.628867364	0.616205605	0.605849208	0.593852194	0.586139828	0.577520125	0.558269454	0.537202682	0.502544444	0.460665741	0.460665741	0.460665741	0.460665741	0.460665741	0.460665741	0.460665741	0.460665741	0	0	0	0	0	0	0	0
1973	0.933481153	0.908521764	0.894910951	0.877865028	0.871214535	0.850005193	0.813118175	0.800656594	0.78352192	0.778614684	0.769271308	0.759408855	0.754183565	0.7411804	0.727911186	0.713874331	0.707556859	0.687146565	0.682324484	0.679659154	0.674510221	0.671564761	0.659070533	0.644585467	0.636957236	0.622480935	0.613835367	0.603342455	0.597185899	0.58932819	0.57146976	0.551763906	0.530126106	0.493565685	0.493565685	0.493565685	0.493565685	0.493565685	0.493565685	0.493565685	0.493565685	0.493565685	0	0	0	0	0	0	0
1974	0.930406852	0.902494647	0.889485715	0.871400053	0.860409422	0.838157454	0.804805168	0.791893855	0.77334499	0.768967566	0.758906308	0.749942847	0.745236093	0.733591779	0.72003812	0.707593017	0.701947328	0.682820698	0.678657157	0.676348799	0.671839807	0.666591059	0.656134729	0.644205006	0.637459404	0.625021172	0.617667982	0.604618658	0.599314986	0.593072121	0.577043145	0.559010547	0.539045884	0.517044011	0.517044011	0.517044011	0.517044011	0.517044011	0.517044011	0.517044011	0.517044011	0.517044011	0.517044011	0	0	0	0	0	0
1975	0.927835052	0.899355462	0.885589817	0.868256209	0.857649239	0.830935574	0.800503221	0.787337049	0.768780284	0.764726961	0.755607559	0.74584879	0.741545816	0.730952304	0.717102682	0.705922907	0.700856475	0.683508542	0.679957849	0.67592249	0.671958136	0.667355683	0.655606463	0.64552021	0.639882478	0.628607016	0.622289358	0.607472945	0.603070967	0.597686405	0.584693222	0.568451743	0.55011459	0.529739976	0.529739976	0.529739976	0.529739976	0.529739976	0.529739976	0.529739976	0.529739976	0.529739976	0.529739976	0.529739976	0	0	0	0	0
1976	0.92970297	0.902231187	0.885881034	0.866558126	0.856346161	0.825132276	0.796334032	0.783001195	0.764763589	0.760971373	0.751262009	0.741161008	0.737140243	0.726055427	0.711984585	0.701854723	0.695817263	0.68021598	0.676992207	0.671837444	0.668347379	0.660319183	0.650001695	0.640973894	0.633825486	0.621956095	0.613513252	0.60105613	0.59736867	0.588583836	0.572234285	0.559375088	0.543392942	0.525279844	0.525279844	0.525279844	0.525279844	0.525279844	0.496097631	0.496097631	0.496097631	0.496097631	0.496097631	0.496097631	0.496097631	0	0	0	0
1977	0.925572519	0.898148148	0.882491049	0.863775904	0.85275484	0.821365091	0.790989163	0.77723283	0.760409609	0.756932126	0.745549688	0.736156936	0.731281724	0.720908934	0.705405516	0.694817816	0.687979058	0.673995744	0.671109252	0.666427095	0.66340475	0.654606278	0.645489199	0.637520197	0.631080599	0.620802413	0.61358378	0.602325362	0.59605114	0.584944597	0.571445875	0.55496186	0.542204116	0.526256936	0.526256936	0.526256936	0.526256936	0.506765938	0.483731123	0.483731123	0.483731123	0.483731123	0.483731123	0.483731123	0.483731123	0.483731123	0	0	0
1978	0.925442684	0.897797881	0.878839857	0.860904349	0.848891731	0.815529173	0.786444681	0.773096256	0.757167075	0.753949651	0.743434314	0.734570716	0.730008165	0.71930772	0.703458566	0.693585464	0.686005295	0.6718741	0.669249591	0.663577985	0.660789842	0.653141811	0.645038315	0.637949982	0.628313275	0.618963375	0.610655142	0.598634371	0.593013391	0.583550412	0.572108247	0.558486622	0.547427481	0.534546834	0.534546834	0.534546834	0.524065524	0.489887337	0.471045517	0.471045517	0.471045517	0.392537931	0.392537931	0.392537931	0.392537931	0.261691954	0.261691954	0	0
1979	0.926563917	0.899651272	0.877485951	0.860357846	0.847535822	0.814064732	0.782032334	0.768143781	0.752719207	0.749675868	0.739927157	0.729693034	0.725407025	0.715424359	0.699725392	0.690442136	0.682194534	0.669143856	0.665520333	0.659083966	0.656544144	0.649529783	0.639558931	0.633288746	0.621339901	0.612897783	0.603526258	0.589058162	0.584307693	0.57032904	0.560823556	0.549531807	0.54059633	0.529675192	0.529675192	0.521649811	0.51249806	0.481748176	0.47054473	0.47054473	0.47054473	0.441135684	0.441135684	0.441135684	0.441135684	0.294090456	0.294090456	0.294090456	0
1980	0.925795053	0.898638398	0.872058953	0.855699982	0.843527863	0.807149303	0.775413419	0.762305	0.747531647	0.744584742	0.735380975	0.724970176	0.721008591	0.711617741	0.696923569	0.688359224	0.680612416	0.668399143	0.663913242	0.655599481	0.652124572	0.645743705	0.636537583	0.630990415	0.620347203	0.612763496	0.602493717	0.589272852	0.585123043	0.570734771	0.56213073	0.549355031	0.54182962	0.532873758	0.532873758	0.526453593	0.518227755	0.490465554	0.480030117	0.480030117	0.480030117	0.456028611	0.456028611	0.456028611	0.456028611	0.304019074	0.304019074	0.304019074	0.304019074
1981	0.926495726	0.898928583	0.873279806	0.857312664	0.845568655	0.807381684	0.776876079	0.764156445	0.750040255	0.747188391	0.738175262	0.728236549	0.723609888	0.714856542	0.700859351	0.692768623	0.684496759	0.67078573	0.666546957	0.657659664	0.654409287	0.648524312	0.638826752	0.633664515	0.624226959	0.617352213	0.606494259	0.594329618	0.588596535	0.575983752	0.568567652	0.556904726	0.550429089	0.538961817	0.538961817	0.533405509	0.526820256	0.501733577	0.492266906	0.492266906	0.492266906	0.471755785	0.471755785	0.471755785	0.471755785	0.353816839	0.353816839	0.353816839	0.353816839
1982	0.927583401	0.901146699	0.876180894	0.860746813	0.848122526	0.805874829	0.775703187	0.761701324	0.748067052	0.745353387	0.736666285	0.726984888	0.722600178	0.714460752	0.701419747	0.693743471	0.685959533	0.673128635	0.669097925	0.660707982	0.657653862	0.652155084	0.643159841	0.638404501	0.629555329	0.622148796	0.612318002	0.601271028	0.595981254	0.584295347	0.577779042	0.567642567	0.558726716	0.548866832	0.548866832	0.53964218	0.533961736	0.507263649	0.498809255	0.498809255	0.498809255	0.486339023	0.486339023	0.486339023	0.486339023	0.389071219	0.389071219	0.389071219	0.389071219
1983	0.927157561	0.893775582	0.870076987	0.855194091	0.840867386	0.797851028	0.768855269	0.754617209	0.740818494	0.738222167	0.729983081	0.720700059	0.716450648	0.708783519	0.695037414	0.687936138	0.680607923	0.668635118	0.664889263	0.655997728	0.653133109	0.648030506	0.638653859	0.634286995	0.626214252	0.619345357	0.608152368	0.598320806	0.593597221	0.58299727	0.577068484	0.563953292	0.556400346	0.547474137	0.547474137	0.539708546	0.535055887	0.51204273	0.505305326	0.505305326	0.505305326	0.493821114	0.481159034	0.481159034	0.481159034	0.449081765	0.449081765	0.449081765	0.449081765
1984	0.927656368	0.892257584	0.865638921	0.850375766	0.836522527	0.793015445	0.764013737	0.749403801	0.736169297	0.733693391	0.72576157	0.716920621	0.712828608	0.70536009	0.690699026	0.682476418	0.674836757	0.663531502	0.660030016	0.650850183	0.648142068	0.64336226	0.634641988	0.630586768	0.623155611	0.616839844	0.606463099	0.597728034	0.593508777	0.584012637	0.578621751	0.566650266	0.56006131	0.55242411	0.55242411	0.539192395	0.535285204	0.511600018	0.505851703	0.505851703	0.505851703	0.495734669	0.484205956	0.484205956	0.484205956	0.458721432	0.458721432	0.458721432	0.458721432
1985	0.9286754	0.888426255	0.862749196	0.848301243	0.834009766	0.787995434	0.758226717	0.742447629	0.727295637	0.724934287	0.716670787	0.708194036	0.704324123	0.697185703	0.683037628	0.675267007	0.668192032	0.656880438	0.653571217	0.645005408	0.64248257	0.637068391	0.628889197	0.625123393	0.618210496	0.611406293	0.601918954	0.593862677	0.590135505	0.578841046	0.572480155	0.561746152	0.555770129	0.547017844	0.547017844	0.535126152	0.531822904	0.512125759	0.507383854	0.507383854	0.507383854	0.498482383	0.488309273	0.488309273	0.488309273	0.467078435	0.467078435	0.400352944	0.400352944
1986	0.930623686	0.892004687	0.86367157	0.848659897	0.834078112	0.788767882	0.759680997	0.744293002	0.728640153	0.726331894	0.718326232	0.710171858	0.706406366	0.699533223	0.685741768	0.678122415	0.670570941	0.659166673	0.653699651	0.645518178	0.642330434	0.635551221	0.627758359	0.623299848	0.616826407	0.610429689	0.601611282	0.594183983	0.590715983	0.578174242	0.571036289	0.56143904	0.55244162	0.544492819	0.542314848	0.52473983	0.521808322	0.505399256	0.497623882	0.492839037	0.492839037	0.486087818	0.460047399	0.460047399	0.460047399	0.447940888	0.447940888	0.398169679	0.364988872
1987	0.931571816	0.892943476	0.864892896	0.850589265	0.836397008	0.787614574	0.756242085	0.741290369	0.72611554	0.723115063	0.715324401	0.707479368	0.703877131	0.69723678	0.684025978	0.676639089	0.669276313	0.657649363	0.652511477	0.644789448	0.641740798	0.634521214	0.627180994	0.622920254	0.616778787	0.608164558	0.598043816	0.591169749	0.587985711	0.57638836	0.568804303	0.558775008	0.550769635	0.541770131	0.535816613	0.520692757	0.518189427	0.503468136	0.496929589	0.492954152	0.492954152	0.487222127	0.453387257	0.453387257	0.44374072	0.422610209	0.422610209	0.384191099	0.360179156
1988	0.932180851	0.894273312	0.867498662	0.853772417	0.838413548	0.787574494	0.756008382	0.739988023	0.725203048	0.722290586	0.714658312	0.707018622	0.703535772	0.697159315	0.684341268	0.677249649	0.670090561	0.658733094	0.653811929	0.645794169	0.6421783	0.635264897	0.627508305	0.623490966	0.617624788	0.609433478	0.599842965	0.593333041	0.590361423	0.578554195	0.571498656	0.562549013	0.55529967	0.547204922	0.541732873	0.527583134	0.525384871	0.512570606	0.506575628	0.499775955	0.499775955	0.494923761	0.465810599	0.465810599	0.456677058	0.4363803	0.4363803	0.41213695	0.391530102
1989	0.931803697	0.891436749	0.865017496	0.851977031	0.837287772	0.78624368	0.75476322	0.73795823	0.721431415	0.717888039	0.710507881	0.702387791	0.699010927	0.692867276	0.680604139	0.673763896	0.666231983	0.655253907	0.650471031	0.642842906	0.639438018	0.632188154	0.62479414	0.620228044	0.613939294	0.60615806	0.597110925	0.589242699	0.586458876	0.575561836	0.568017018	0.558608868	0.549681329	0.542486547	0.536047538	0.521510656	0.519504845	0.506352824	0.493630391	0.487683037	0.484365465	0.480459292	0.456907366	0.456907366	0.449878022	0.42233447	0.42233447	0.400676292	0.365322501
1990	0.931650246	0.890935454	0.864240759	0.850919129	0.835268148	0.784000509	0.753082179	0.736726286	0.720232414	0.716769758	0.709542932	0.701651815	0.698342137	0.692350641	0.680459122	0.673871909	0.665897094	0.654644359	0.649343595	0.641910942	0.638008748	0.631177819	0.624164733	0.619794851	0.613799254	0.606430716	0.597004331	0.589552127	0.586916276	0.576635895	0.569628167	0.560931554	0.55144434	0.543731831	0.536501355	0.521913705	0.520082429	0.505916759	0.494918569	0.489736176	0.486731659	0.483397881	0.459817496	0.459817496	0.4539224	0.42510193	0.42510193	0.404858981	0.372032577
1991	0.930023923	0.889454979	0.859384437	0.846400347	0.829078665	0.777261249	0.74625536	0.73058059	0.714611616	0.709945308	0.702909814	0.69459514	0.69140013	0.685579175	0.674078312	0.667748938	0.660124783	0.648644352	0.643566901	0.636401683	0.631360877	0.624892016	0.617656424	0.612863082	0.606479091	0.599516071	0.589964957	0.582932262	0.578815509	0.569226697	0.560855717	0.552928427	0.544322537	0.536093039	0.528470863	0.514149159	0.507722295	0.493318826	0.483412825	0.479057755	0.476509575	0.473568158	0.453972234	0.45005868	0.445270822	0.421835516	0.421835516	0.403087271	0.372855725
1992	0.928738318	0.888808486	0.858421871	0.845263014	0.828311523	0.775731748	0.74464842	0.728860821	0.713448786	0.708908657	0.701459529	0.693303023	0.6901744	0.683888658	0.67265691	0.665874852	0.657881894	0.646814722	0.64188661	0.63497785	0.630074546	0.623122871	0.61496517	0.609797395	0.603753148	0.597118498	0.588028872	0.581396967	0.577479198	0.568391543	0.560497216	0.552089757	0.543153053	0.53560926	0.528546281	0.515779463	0.508555661	0.495598829	0.482891166	0.476880073	0.472505026	0.469978262	0.449544424	0.446286856	0.442337415	0.418297338	0.412487652	0.39826394	0.370478084
1993	0.928734322	0.889796702	0.858911197	0.844757413	0.82854043	0.776933389	0.746221977	0.730979996	0.71599834	0.711586378	0.704288056	0.696305715	0.693216515	0.686402054	0.675409851	0.668740633	0.660887311	0.650082613	0.645289377	0.638529203	0.633755153	0.626933914	0.618269476	0.612665826	0.606263884	0.59927342	0.590549395	0.583485407	0.579764199	0.571063781	0.563538782	0.553792042	0.544389801	0.536398758	0.528828614	0.515785756	0.50937051	0.493361723	0.482038667	0.476540127	0.468463175	0.466294364	0.446238693	0.4433221	0.436754365	0.4129314	0.403438724	0.391911903	0.370916623
1994	0.929372197	0.890063403	0.859248004	0.844818986	0.828463063	0.776217645	0.745476352	0.730124697	0.715076785	0.710802201	0.703729543	0.695950219	0.692940054	0.686242039	0.675453955	0.668947831	0.661251971	0.65008416	0.644841546	0.637115334	0.632473328	0.625286131	0.616852599	0.611366756	0.604015653	0.597384742	0.589087732	0.582355301	0.578804354	0.570578452	0.563416379	0.554180045	0.5452847	0.537724426	0.530701906	0.516506176	0.510541901	0.495031768	0.483315039	0.478399971	0.470982917	0.468952819	0.451503411	0.446401678	0.440449656	0.420276389	0.408153032	0.398435102	0.380857083
1995	0.928807947	0.888903606	0.85894839	0.844187411	0.827648229	0.775838237	0.744977528	0.729909212	0.714155776	0.710031114	0.703165382	0.695623179	0.692101036	0.685577376	0.674975664	0.668011169	0.660511907	0.649004731	0.643876511	0.63636943	0.631868143	0.624873293	0.616705015	0.611352705	0.604139104	0.597174964	0.588678573	0.58162469	0.577562119	0.568292604	0.561545066	0.551986852	0.543597994	0.536480508	0.528924445	0.513841048	0.505113387	0.490884841	0.48060453	0.474725576	0.466540652	0.464703878	0.446598532	0.44009467	0.43246297	0.411728444	0.401846962	0.393810022	0.379224466
1996	0.9291939	0.888617747	0.858541454	0.842819755	0.826702087	0.775112819	0.745231832	0.730665142	0.714593953	0.710585814	0.703929272	0.696590795	0.693164939	0.686784341	0.67642213	0.669560705	0.662171665	0.650910242	0.64530378	0.63793212	0.633532588	0.626726509	0.618172462	0.612395149	0.605342614	0.598496137	0.589711947	0.582378742	0.578500526	0.56894981	0.562484471	0.553436463	0.544626332	0.537881733	0.529840312	0.515571722	0.507468433	0.494258843	0.483488069	0.475668855	0.468259683	0.466616666	0.44817332	0.442089519	0.435458176	0.414722073	0.405771237	0.399064274	0.38672208
1997	0.92929834	0.888025777	0.857797971	0.841031005	0.824693961	0.773771593	0.743541599	0.729448695	0.713916708	0.709975527	0.70351141	0.695852654	0.692533802	0.686340411	0.67622237	0.669527099	0.66225571	0.6511812	0.645704487	0.6384619	0.634144322	0.627504067	0.619189084	0.613544698	0.60668945	0.599985699	0.590772867	0.583697743	0.579383187	0.569618302	0.562060038	0.55269237	0.54363184	0.536415488	0.527994523	0.513676027	0.506066012	0.49387165	0.481745337	0.473335818	0.462904174	0.461439288	0.445191425	0.435993255	0.427881753	0.408031569	0.400380977	0.391483622	0.374895333
1998	0.927927928	0.886903746	0.855842288	0.838725443	0.82205353	0.77184717	0.742335367	0.728059687	0.713014911	0.708660621	0.702304921	0.694873122	0.691653633	0.685653483	0.675281337	0.668746356	0.661109774	0.650227309	0.644849085	0.636700192	0.632469625	0.625977208	0.617889648	0.612421598	0.605746703	0.598161324	0.589191707	0.581689756	0.576960571	0.567704519	0.560526645	0.550897967	0.54225643	0.535459344	0.527443486	0.513919294	0.505833151	0.494358675	0.481107824	0.47334802	0.462480336	0.461177575	0.445072961	0.436921441	0.427585513	0.409084217	0.398027887	0.387822043	0.370059202
1999	0.926931106	0.885090466	0.854079997	0.83658367	0.819574815	0.769651476	0.740858759	0.726910658	0.712225594	0.708004998	0.701325705	0.69401479	0.690886248	0.685067145	0.675008199	0.668650194	0.6611852	0.650546661	0.64524905	0.637230213	0.633088993	0.626704903	0.618765229	0.613431046	0.606398768	0.598984285	0.58970194	0.582372948	0.577723264	0.5687986	0.561960584	0.552113143	0.542439071	0.535938469	0.527611742	0.514723516	0.506229729	0.494477967	0.482020189	0.473798096	0.462649906	0.461441942	0.444496334	0.437161411	0.427263417	0.410248502	0.399940751	0.391003527	0.375466963
2000	0.926966292	0.884947216	0.852953462	0.83519681	0.818430778	0.76925468	0.740864869	0.727213213	0.712823128	0.708693812	0.702201198	0.695092871	0.692005856	0.686333677	0.676543632	0.669840074	0.662559204	0.65213341	0.646422051	0.637985874	0.633906028	0.627655517	0.619842377	0.614602797	0.607738676	0.600509839	0.590358872	0.583219648	0.578676555	0.569899863	0.562708697	0.553340628	0.544107292	0.537853185	0.52986886	0.517652863	0.509526445	0.498356388	0.48649076	0.478706907	0.467234629	0.466108762	0.450246422	0.440976643	0.432007626	0.416819858	0.407215714	0.39877601	0.385025113
2001	0.927891838	0.886400739	0.852796133	0.835186774	0.818738894	0.767820857	0.73988056	0.726418772	0.712342837	0.708301176	0.70195089	0.695044837	0.691544611	0.685959449	0.676411296	0.669892877	0.662814764	0.652148779	0.64604918	0.63779955	0.633778749	0.627630531	0.6199765	0.614307555	0.607579671	0.600028971	0.590166903	0.583179499	0.578757285	0.569616005	0.561974098	0.552948818	0.54419171	0.537571373	0.529204503	0.5174932	0.509792408	0.499154685	0.487869449	0.480463461	0.469588774	0.467482995	0.452732318	0.442863493	0.433383235	0.417905262	0.409235029	0.399444717	0.386696481
2002	0.929029078	0.888097223	0.854276878	0.836791678	0.82044336	0.770339949	0.7425607	0.729236629	0.715279947	0.71130617	0.705053986	0.698265296	0.694847214	0.6893877	0.679930396	0.673534524	0.666611261	0.656179938	0.650196534	0.642062723	0.638099372	0.631998024	0.624414048	0.618820762	0.612150223	0.604684977	0.594989606	0.588144593	0.583779883	0.574807282	0.567274525	0.558326977	0.549802901	0.543461461	0.535400228	0.524008733	0.516533573	0.506328503	0.495448717	0.488319958	0.477828709	0.475808292	0.46181393	0.452507856	0.44225272	0.428032376	0.419925702	0.410914421	0.396744958
2003	0.929892892	0.889436115	0.854846933	0.837589749	0.821366705	0.771021225	0.743184628	0.729967938	0.715693447	0.711766459	0.705634608	0.698973189	0.695624241	0.690310445	0.68109337	0.674777953	0.668005988	0.657833308	0.651998866	0.644047661	0.640150247	0.634158201	0.626656329	0.621132916	0.614573429	0.607192644	0.597642428	0.590938932	0.586679913	0.577857659	0.570492806	0.561706983	0.553278368	0.54713083	0.539442809	0.528517385	0.521277421	0.511413365	0.501025281	0.494185346	0.484137215	0.482196785	0.468830989	0.460047271	0.450437928	0.437032037	0.429624715	0.421233607	0.408244024
2004	0.930355427	0.890483052	0.856304127	0.839263249	0.822632414	0.772622656	0.744916972	0.731391244	0.717213205	0.713328502	0.707255634	0.700711299	0.697419366	0.69220413	0.683214466	0.677046557	0.670347864	0.660378101	0.654676995	0.646912108	0.643092701	0.637192768	0.629320116	0.62385209	0.617369214	0.610100346	0.600652989	0.594046823	0.589874413	0.581263108	0.574018218	0.564279386	0.55542563	0.549362031	0.54192985	0.531545566	0.5246244	0.514366381	0.504371219	0.497873683	0.487410489	0.484641111	0.469955017	0.461673871	0.45270933	0.440340222	0.433459906	0.42590834	0.412279273
2005	0.930594901	0.8912488	0.857571382	0.840732674	0.824316694	0.774813195	0.74727121	0.73380237	0.719319428	0.715457311	0.709445064	0.70295765	0.699720345	0.694589063	0.685755601	0.679732072	0.673182692	0.663310599	0.657716975	0.650129757	0.646393379	0.640609098	0.63284414	0.62696633	0.620548565	0.613355189	0.604047083	0.597508688	0.593395031	0.584955635	0.577881753	0.568297373	0.559616659	0.553650597	0.546293114	0.536223195	0.529627583	0.519793649	0.510098789	0.503035883	0.493074776	0.489533844	0.475493677	0.467535624	0.457950611	0.445197556	0.438837591	0.430398406	0.418145071
2006	0.931002331	0.8918207	0.857405796	0.840837568	0.824634229	0.775803593	0.748555355	0.735179449	0.720773581	0.716486098	0.71051538	0.70410196	0.700897334	0.695858203	0.68717711	0.681264931	0.674876646	0.665235551	0.659703447	0.652270168	0.648621104	0.642972735	0.635369214	0.629579973	0.623259865	0.616139608	0.606936264	0.600005508	0.595941118	0.587628077	0.580708544	0.57136886	0.562840967	0.557002368	0.549776391	0.539825687	0.533444769	0.523430161	0.5141596	0.507334472	0.497731927	0.494368874	0.480910556	0.473307227	0.46410687	0.451980563	0.446001984	0.438177388	0.42668421
2007	0.931462741	0.892820015	0.858458383	0.842084518	0.826110015	0.777802662	0.750350803	0.737100658	0.722778754	0.718510376	0.712606055	0.706227229	0.703054192	0.698058329	0.689518015	0.683697408	0.677416723	0.667995696	0.662583172	0.655221137	0.651638246	0.646115888	0.638678583	0.63300144	0.626767335	0.619740795	0.6106199	0.603759003	0.599750644	0.59152079	0.584691509	0.575000489	0.566683221	0.560367602	0.553296718	0.543525473	0.537220073	0.526888918	0.518084862	0.510838919	0.501579	0.497534008	0.483949461	0.476699282	0.467961413	0.456393828	0.449615702	0.442324636	0.43176166
2008	0.931735986	0.893173571	0.85930645	0.843244647	0.82632335	0.778722846	0.751072906	0.737981255	0.723807479	0.719569179	0.713696988	0.707397015	0.704245023	0.699304529	0.690846995	0.685126606	0.678950319	0.669697914	0.664414301	0.657221724	0.653676361	0.648262892	0.640999442	0.635453665	0.628878387	0.621962569	0.612982866	0.605229723	0.601277202	0.593192803	0.586457863	0.576930569	0.568804786	0.562106398	0.555173945	0.545643062	0.539470629	0.529291938	0.520797129	0.513935507	0.50509994	0.500423088	0.487361474	0.480497228	0.471239093	0.460280044	0.45382752	0.446933938	0.435852931
2009	0.9329806	0.894083255	0.859065465	0.843250979	0.826662435	0.77956067	0.752285965	0.739323794	0.725303748	0.721105848	0.715268752	0.708998394	0.705882895	0.700971629	0.692600504	0.6869306	0.680855409	0.671748425	0.666121667	0.659100621	0.655633951	0.650278194	0.643156736	0.637740679	0.631317391	0.624081662	0.614780892	0.607155703	0.603244877	0.595268085	0.588648337	0.579246678	0.571253394	0.564160467	0.5568556	0.547516303	0.541499641	0.531541026	0.522531857	0.515265295	0.506237736	0.50105694	0.486964714	0.480417289	0.471729815	0.45852138	0.452488204	0.44600866	0.435663098
2010	0.932232841	0.893929293	0.859100879	0.84297536	0.826638629	0.780425791	0.752921798	0.740136334	0.726258777	0.722108727	0.7163283	0.710099358	0.707000421	0.701707842	0.693395841	0.687790029	0.681775625	0.67282732	0.66686933	0.659976624	0.656594296	0.651365941	0.644328902	0.639025783	0.632760824	0.625695805	0.616581518	0.609079385	0.605230542	0.597338375	0.590807342	0.581567957	0.573680507	0.566704037	0.559008735	0.549351064	0.543456739	0.533752154	0.524940208	0.517124721	0.508427928	0.502833123	0.488679301	0.482373762	0.474056973	0.461628513	0.454896431	0.448790438	0.438986764
2011	0.932708688	0.893132746	0.855583622	0.839859968	0.823287302	0.777407514	0.750517569	0.737899902	0.724260347	0.720168481	0.714473718	0.708329595	0.705263233	0.70001964	0.691834795	0.686286459	0.680359247	0.671528874	0.665693117	0.658934811	0.6556215	0.650539163	0.643686874	0.638460729	0.632342693	0.625464731	0.61659289	0.609263406	0.605487955	0.597743904	0.591300562	0.582211399	0.574482929	0.567618703	0.560072015	0.550645061	0.544915143	0.535417711	0.526841226	0.518569565	0.510003612	0.504620989	0.491230208	0.485221276	0.47720109	0.464441702	0.458116621	0.452255854	0.441977311
2012	0.933444956	0.891183724	0.851882416	0.83662325	0.820454097	0.773843082	0.747435275	0.735099851	0.721644698	0.717625638	0.712012441	0.705963791	0.702941316	0.697756746	0.689653214	0.68419311	0.67833099	0.669634439	0.663468376	0.656858479	0.65361273	0.648642291	0.64198955	0.636907838	0.630887102	0.624175537	0.615554328	0.608432948	0.604751054	0.597167969	0.590856437	0.581904067	0.574314014	0.567083442	0.559677501	0.550458008	0.543765509	0.534578341	0.526225555	0.517598906	0.509271201	0.503993779	0.49117466	0.485520851	0.477922716	0.465689199	0.459652487	0.454169555	0.444339045
2013	0.933662958	0.890987171	0.850511648	0.835361256	0.818603249	0.773016361	0.746938701	0.734775043	0.721567583	0.71758835	0.71205206	0.706068429	0.703082037	0.697953171	0.689911261	0.684485461	0.678695252	0.670062544	0.663967372	0.657421791	0.654232359	0.649343948	0.642809669	0.637852268	0.631973445	0.625338553	0.616893738	0.609513588	0.605925576	0.598507971	0.592308287	0.583504365	0.576004309	0.568371743	0.560585829	0.551518313	0.544959126	0.535418132	0.527314506	0.518887106	0.510166314	0.505019617	0.492410717	0.486306452	0.478428145	0.466081612	0.460307149	0.455086274	0.445874002
2014	0.933091495	0.891189249	0.851269777	0.835716736	0.819042823	0.774446229	0.748372138	0.736323213	0.72282468	0.718910467	0.713416148	0.707502693	0.70454243	0.699464647	0.691492345	0.686096546	0.680331029	0.671786201	0.665723149	0.658834961	0.655671287	0.650861962	0.644023487	0.639150674	0.633411027	0.626922822	0.61856942	0.611337177	0.607833813	0.600597696	0.594526335	0.585868184	0.578483291	0.57093129	0.563243705	0.554319993	0.547849332	0.53847024	0.530518148	0.522311237	0.513758772	0.508728087	0.496367686	0.489660014	0.482063032	0.470358922	0.464843826	0.458970348	0.448378725
2015	0.933727811	0.891807374	0.850043694	0.834217055	0.81668096	0.772446057	0.746519048	0.734725008	0.720975768	0.717120283	0.711734631	0.705887046	0.702973597	0.697961307	0.690100451	0.684773072	0.679063231	0.670585034	0.66460834	0.65778567	0.654662652	0.64991011	0.64320594	0.638420775	0.632795922	0.626475863	0.61792746	0.610800752	0.607381294	0.600339192	0.594440167	0.585995082	0.578760575	0.57135323	0.563775601	0.554998874	0.548649983	0.539433531	0.531647892	0.523627342	0.515334602	0.510420803	0.498388551	0.491839424	0.484346026	0.473082165	0.467875286	0.462286332	0.452088839
2016	0.933958578	0.892161817	0.850016438	0.834199805	0.81620628	0.772125453	0.745823258	0.734108757	0.720395108	0.716547301	0.71118454	0.705368779	0.702464319	0.697464573	0.689618613	0.684304421	0.678612049	0.670149547	0.664187362	0.657377239	0.654263551	0.64952823	0.642844223	0.638082414	0.632499193	0.626197831	0.617702899	0.610612454	0.60719644	0.600192011	0.594294433	0.585431329	0.578233403	0.570864243	0.563306464	0.554569046	0.548255167	0.539099629	0.531350764	0.523377655	0.515144748	0.510261859	0.498292754	0.491796108	0.484334374	0.473119685	0.467969082	0.462444995	0.452464168
2017	0.93411306	0.892353882	0.850342893	0.834558085	0.816567611	0.772492865	0.746223655	0.734509679	0.720860254	0.717014527	0.711654441	0.705851784	0.702957254	0.697965842	0.690128164	0.684816343	0.679129849	0.670665916	0.664706207	0.657903073	0.654788739	0.650052473	0.64337116	0.638608388	0.633031022	0.62674003	0.618248714	0.611175882	0.607771002	0.600764997	0.594866247	0.585994615	0.578789763	0.571438496	0.563879786	0.555141448	0.548827043	0.539670949	0.531913872	0.523389611	0.515174976	0.510309097	0.498368367	0.491870735	0.484438622	0.473221519	0.468077807	0.461794883	0.451863811
2018	0.934190031	0.892449626	0.850457948	0.834708727	0.816747272	0.772688399	0.746427676	0.734730899	0.721077363	0.717248634	0.711892957	0.706091734	0.7032013	0.698219945	0.690397906	0.68509343	0.679411375	0.670948956	0.664990262	0.658188316	0.655078153	0.650342648	0.643662391	0.638900401	0.633323963	0.627033967	0.618549616	0.611482853	0.608085726	0.601101252	0.595203655	0.586333954	0.57912493	0.571769405	0.564206318	0.55546292	0.549150842	0.539989346	0.532227692	0.523698402	0.515497308	0.510634126	0.498715148	0.492221461	0.484784049	0.473575169	0.468427613	0.462139994	0.452236994
[truncated: 155 more columns]
